# Supplementary material for: Hybrid Material Based on an Amorphous-Carbon Matrix and ZnO/Zn for the Solar Photocatalytic Degradation of Basic Blue 41
Source: Molecules. 2019 Dec 26;25(1):96. doi: 10.3390/molecules25010096 (PMC6983089; doi:10.3390/molecules25010096)
Supplement: Supplementary file 1 [file molecules-25-00096-s001.zip]

Archive with 1 entries (1 files):
- molecules-651507-SI.pdf
